# Supplementary material for: Single-cell gene regulation network inference by large-scale data integration
Source: Nucleic Acids Res. 2022 Sep 26;50(21):e126. doi: 10.1093/nar/gkac819 (PMC9756951; doi:10.1093/nar/gkac819)
Supplement: gkac819_Supplemental_Files [file gkac819_supplemental_files.zip]

Archive with 4 entries (4 files):
- Supplementary Table 1.xlsx
- Supplementary Table 2.xlsx
- Supplementary Table 3.xlsx
- Supplementary.docx
